# Supplementary material for: An essential contractile ring protein controls cell division in Plasmodium falciparum
Source: Nat Commun. 2019 May 16;10:2181. doi: 10.1038/s41467-019-10214-z (PMC6522492; doi:10.1038/s41467-019-10214-z)
Supplement: Supplementary file 4 — Supplementary Data 1 [file 41467_2019_10214_MOESM4_ESM.xlsx]

## Sheet: Run 1
Gene Symbol	MWT(kDa)	Annotation	Unique Control (Run 1)	Total Control (Run 1)	Unique PfCINCH (Run 1)	Total PfCINCH (Run 1)	Intensity Control	Intensity PfCINCH	Lowest value	Intensity Fold change - Control	Intensity Fold Change - PfCINCH	% Coverage
PF3D7_0407800	229.98	conserved Plasmodium protein, unknown function (PfCINCH)	0	0	95	232	0	210000000	210000000	0	1	0.403
PF3D7_0704100	425	conserved Plasmodium membrane protein, unknown function (PfBTP2)	0	0	71	85	0	20000000	20000000	0	1	0.269
PF3D7_1018200	253.95	serine/threonine protein phosphatase 8, putative	0	0	70	103	0	47000000	47000000	0	1	0.365
PF3D7_1351700	151.42	inner membrane complex protein 1f, putative	0	0	64	117	0	100000000	100000000	0	1	0.447
PF3D7_1436200	270.31	conserved Plasmodium protein, unknown function (PfBCP1)	0	0	56	78	0	24000000	24000000	0	1	0.3
PF3D7_1229800	265.8	myosin J, putative	0	0	40	41	0	9000000	9000000	0	1	0.213
PF3D7_0524000	127.27	karyopherin beta	0	0	32	35	0	15000000	15000000	0	1	0.372
PF3D7_0704300	218.24	conserved Plasmodium membrane protein, unknown function	0	0	29	37	0	6900000	6900000	0	1	0.186
PF3D7_1435600	210.58	conserved Plasmodium protein, unknown function	0	0	24	25	0	4800000	4800000	0	1	0.162
PF3D7_0304100	61.73	inner membrane complex protein 1e, putative	0	0	15	36	0	47000000	47000000	0	1	0.356
PF3D7_0525800	34.32	inner membrane complex protein 1g, putative	0	0	14	19	0	27000000	27000000	0	1	0.397
PF3D7_0214700	35.68	conserved Plasmodium protein, unknown function	0	0	14	16	0	4500000	4500000	0	1	0.488
PF3D7_1019100	229.03	conserved Plasmodium protein, unknown function	0	0	11	13	0	960000	960000	0	1	0.07
PF3D7_1012900	43.49	autophagy-related protein 18	0	0	10	12	0	3400000	3400000	0	1	0.313
PF3D7_1031200	41.42	MORN repeat-containing protein 1	0	0	10	11	0	4300000	4300000	0	1	0.357
PF3D7_1126700	110.05	autophagy-related protein 23, putative	0	0	10	11	0	1300000	1300000	0	1	0.129
PF3D7_1329100	250.13	myosin F, putative	0	0	10	10	0	1100000	1100000	0	1	0.067
PF3D7_1341500	58.81	inner membrane complex suture component, putative	0	0	10	10	0	930000	930000	0	1	0.283
PF3D7_1003600	32.63	inner membrane complex protein 1c, putative	0	0	9	11	0	12000000	12000000	0	1	0.306
PF3D7_0611600	76.62	basal complex transmembrane protein 1	0	0	9	11	0	5600000	5600000	0	1	0.126
PF3D7_1345600	43.19	inner membrane complex protein	0	0	9	10	0	3200000	3200000	0	1	0.278
PF3D7_1014900	267.82	conserved Plasmodium protein, unknown function	0	0	9	9	0	470000	470000	0	1	0.051
PF3D7_1019600	145.74	conserved Plasmodium protein, unknown function	0	0	9	9	0	2800000	2800000	0	1	0.095
PF3D7_0618000	92.7	conserved Plasmodium membrane protein, unknown function	0	0	5	6	0	840000	840000	0	1	0.072
PF3D7_0109000	25.46	photosensitized INA-labeled protein PHIL1	0	0	5	5	0	1700000	1700000	0	1	0.183
PF3D7_1409400	30.52	conserved Plasmodium membrane protein, unknown function	0	0	5	5	0	4000000	4000000	0	1	0.111
PF3D7_0217500	60.76	calcium-dependent protein kinase 1	0	0	5	5	0	270000	270000	0	1	0.109
PF3D7_1222700	23.62	glideosome-associated protein 45	0	0	4	6	0	1800000	1800000	0	1	0.299
PF3D7_0914400	28.4	conserved Plasmodium protein, unknown function	0	0	4	5	0	1200000	1200000	0	1	0.237
PF3D7_1446600	19.3	centrin-2	0	0	4	5	0	480000	480000	0	1	0.375
PF3D7_1315300	56.31	conserved Plasmodium protein, unknown function	0	0	4	5	0	1200000	1200000	0	1	0.107
PF3D7_0318700	13.74	conserved Plasmodium protein, unknown function	0	0	4	5	0	2800000	2800000	0	1	0.353
PF3D7_1304200	54.97	CorA-like Mg2+ transporter protein, putative	0	0	4	4	0	190000	190000	0	1	0.107
PF3D7_0622100	160.19	conserved Plasmodium protein, unknown function	0	0	4	4	0	180000	180000	0	1	0.043
PF3D7_1310700	16.52	RNA-binding protein, putative	0	0	3	12	0	3600000	3600000	0	1	0.154
PF3D7_1246400	23.48	myosin A tail domain interacting protein	0	0	3	4	0	490000	490000	0	1	0.265
PF3D7_1205200	39.17	HAD domain ookinete protein, putative	0	0	3	4	0	810000	810000	0	1	0.13
PF3D7_1323700	33.96	glideosome associated protein with multiple membrane spans 1	0	0	3	4	0	590000	590000	0	1	0.086
PF3D7_1142100	324.63	conserved Plasmodium protein, unknown function	0	0	3	3	0	220000	220000	0	1	0.017
PF3D7_1143200	39.34	DnaJ protein, putative	0	0	3	3	0	110000	110000	0	1	0.134
PF3D7_0110600	199.92	phosphatidylinositol-4-phosphate 5-kinase	0	0	3	3	0	130000	130000	0	1	0.027
PF3D7_1134300	262.68	conserved Plasmodium protein, unknown function	0	0	3	3	0	100000	100000	0	1	0.017
PF3D7_0935800	160.31	cytoadherence linked asexual protein 9	0	0	3	3	0	190000	190000	0	1	0.028
PF3D7_0707300	103.58	rhoptry-associated membrane antigen	0	0	2	2	0	170000	170000	0	1	0.041
PF3D7_0508300	39.01	triose phosphate transporter	0	0	2	2	0	140000	140000	0	1	0.094
PF3D7_0823800	76.63	DnaJ protein, putative	0	0	2	2	0	120000	120000	0	1	0.034
PF3D7_0813900	16.28	40S ribosomal protein S16, putative	0	0	2	2	0	170000	170000	0	1	0.16
PF3D7_0821000	60.5	conserved Plasmodium protein, unknown function	0	0	2	2	0	200000	200000	0	1	0.045
PF3D7_1108700	62.34	heat shock protein J2	0	0	2	2	0	77000	77000	0	1	0.044
PF3D7_1330400	32.78	ER lumen protein retaining receptor 1, putative, unspecified product	0	0	2	2	0	240000	240000	0	1	0.095
PF3D7_1308200	273.27	carbamoyl phosphate synthetase	0	0	2	2	0	370000	370000	0	1	0.011
PF3D7_1135900	35.44	3-oxo-5-alpha-steroid 4-dehydrogenase, putative	0	0	2	2	0	80000	80000	0	1	0.064
PF3D7_1223400	190.33	phospholipid-transporting ATPase, putative	0	0	2	2	0	91000	91000	0	1	0.015
PF3D7_1134100	49.16	protein disulfide isomerase	0	0	2	2	0	90000	90000	0	1	0.054
PF3D7_1229100	248.14	multidrug resistance-associated protein 2	0	0	1	1	0	16000	16000	0	1	0.009
PF3D7_1037300	33.7	ADP/ATP transporter on adenylate translocase	0	0	1	1	0	100000	100000	0	1	0.053
PF3D7_0204700	56.38	hexose transporter	0	0	1	1	0	47000	47000	0	1	0.03
PF3D7_0807300	23.15	ras-related protein Rab-18	0	0	1	1	0	38000	38000	0	1	0.075
PF3D7_0506900	86.6	rhomboid protease ROM4	0	0	1	1	0	110000	110000	0	1	0.017
PF3D7_1311400	50.78	AP-1 complex subunit mu-1	0	0	1	1	0	89000	89000	0	1	0.032
PF3D7_0932100	147.3	protein MAM3, putative	0	0	1	1	0	51000	51000	0	1	0.009
PF3D7_0423300	58.31	conserved Plasmodium protein, unknown function	0	0	1	1	0	48000	48000	0	1	0.036
PF3D7_0206800	27.94	merozoite surface protein 2	0	0	1	1	0	30000	30000	0	1	0.114
PF3D7_1013300	75.42	conserved Plasmodium protein, unknown function	0	0	1	1	0	48000	48000	0	1	0.024
PF3D7_1441400	58.75	FACT complex subunit SSRP1, putative	0	0	1	1	0	12000	12000	0	1	0.026
PF3D7_0422400	19.71	40S ribosomal protein S19	0	0	1	1	0	42000	42000	0	1	0.1
PF3D7_1238600	45.98	sphingomyelin phosphodiesterase	0	0	1	1	0	33000	33000	0	1	0.033
PF3D7_1113300	39.4	UDP-galactose transporter, putative	0	0	1	1	0	120000	120000	0	1	0.032
PF3D7_1469200	42.3	shewanella-like protein phosphatase 1, putative	0	0	1	1	0	53000	53000	0	1	0.036
PF3D7_0805200	10.28	gamete release protein, putative	0	0	1	1	0	180000	180000	0	1	0.129
PF3D7_1250300	34.49	vacuolar protein sorting-associated protein 26, putative	0	0	1	1	0	180000	180000	0	1	0.044
PF3D7_0923900	22.96	polyadenylate-binding protein 2, putative	0	0	1	1	0	31000	31000	0	1	0.069
PF3D7_0705100	118.27	conserved Plasmodium protein, unknown function	0	0	1	1	0	79000	79000	0	1	0.011
PF3D7_1116500	51.32	folate transporter 2	0	0	1	1	0	53000	53000	0	1	0.031
PF3D7_1022700	33	phospholipid scramblase, putative	0	0	1	1	0	32000	32000	0	1	0.044
PF3D7_0522600	55.53	inner membrane complex protein	0	0	1	1	0	220000	220000	0	1	0.025
PF3D7_0512000	13.66	prefoldin subunit 6, putative	0	0	1	1	0	25000	25000	0	1	0.092
PF3D7_1423700	183.46	conserved Plasmodium protein, unknown function	0	0	1	1	0	87000	87000	0	1	0.008
PF3D7_1325400	418.82	conserved Plasmodium protein, unknown function	0	0	1	1	0	47000	47000	0	1	0.004
PF3D7_1140400	18.59	conserved Plasmodium protein, unknown function	0	0	1	1	0	31000	31000	0	1	0.084
PF3D7_0302200	167.38	cytoadherence linked asexual protein 3.2	0	0	1	1	0	19000	19000	0	1	0.01
PF3D7_1211400	28.04	heat shock protein DNAJ homologue Pfj4	0	0	1	1	0	54000	54000	0	1	0.053
PF3D7_0721000	416.37	conserved Plasmodium membrane protein, unknown function	0	0	1	1	0	270000	270000	0	1	0.005
PF3D7_1122900	616.99	dynein heavy chain, putative	0	0	1	1	0	46000	46000	0	1	0.003
PF3D7_0930800	544.08	conserved Plasmodium membrane protein, unknown function	0	0	1	1	0	71000	71000	0	1	0.003
PF3D7_1414700	164.28	ubiquitin carboxyl-terminal hydrolase, putative	0	0	1	1	0	140000	140000	0	1	0.007
PF3D7_1110500	123.39	vacuolar protein sorting-associated protein 35, putative	0	0	1	1	0	68000	68000	0	1	0.009
PF3D7_0317600	18.75	40S ribosomal protein S11, putative	0	0	1	1	0	300000	300000	0	1	0.05
PF3D7_0822900	138.16	conserved Plasmodium protein, unknown function	0	0	1	1	0	21000	21000	0	1	0.012
PF3D7_0305500	467.59	conserved Plasmodium protein, unknown function	0	0	1	1	0	19000	19000	0	1	0.003
PF3D7_0811400	71.32	conserved protein, unknown function	0	0	1	1	0	120000	120000	0	1	0.023
PF3D7_0805500	128.61	conserved Plasmodium protein, unknown function	0	0	1	1	0	30000	30000	0	1	0.01
PF3D7_1434800	28.85	mitochondrial acidic protein MAM33, putative	0	0	1	1	0	80000	80000	0	1	0.048
PF3D7_1142600	16.26	60S ribosomal protein L35ae, putative	0	0	1	1	0	65000	65000	0	1	0.05
PF3D7_1252100	262.99	rhoptry neck protein 3	1	1	22	23	42000	3800000	42000	1	90.4762	0.126
PF3D7_0918000	44.58	glideosome-associated protein 50	1	1	11	16	23000	11000000	23000	1	478.261	0.245
PF3D7_0320800	49.38	ATP-dependent RNA helicase DDX6	1	1	6	6	52000	710000	52000	1	13.6538	0.203
PF3D7_0515700	51.77	glideosome-associated protein 40, putative	1	1	5	7	62000	7100000	62000	1	114.516	0.09
PF3D7_1231100	24.41	ras-related protein Rab-2	1	1	4	4	36000	490000	36000	1	13.6111	0.244
PF3D7_1027800	44.19	60S ribosomal protein L3	1	1	3	3	66000	190000	66000	1	2.87879	0.117
PF3D7_1130200	34.95	60S ribosomal protein P0	1	1	2	3	91000	250000	91000	1	2.74725	0.098
PF3D7_1358700	18.41	YOP1-like protein, putative	1	1	2	2	480000	1100000	480000	1	2.29167	0.144
PF3D7_0614500	21.57	60S ribosomal protein L19	1	1	2	2	550000	400000	400000	1.375	1	0.093
PF3D7_1449900	40.19	conserved Plasmodium protein, unknown function	1	1	1	2	1600000	2600000	1600000	1	1.625	0.059
PF3D7_1447000	29.94	40S ribosomal protein S5	1	1	1	1	75000	96000	75000	1	1.28	0.063
PF3D7_1431700	19.28	60S ribosomal protein L14, putative	1	1	1	1	290000	260000	260000	1.11538	1	0.079
PF3D7_1426000	18.78	60S ribosomal protein L21	1	1	1	1	840000	820000	820000	1.02439	1	0.081
PF3D7_1302800	22.47	40S ribosomal protein S7, putative	1	1	1	1	50000	63000	50000	1	1.26	0.113
PF3D7_0210900	32.52	conserved Plasmodium protein, unknown function	1	1	1	1	78000	85000	78000	1	1.08974	0.056
PF3D7_1237700	23.64	conserved protein, unknown function	1	1	1	1	46000	150000	46000	1	3.26087	0.057
PF3D7_0309600	11.94	60S acidic ribosomal protein P2	1	1	1	1	78000	65000	65000	1.2	1	0.152
PF3D7_1317800	16.75	40S ribosomal protein S19	1	1	1	1	220000	240000	220000	1	1.09091	0.076
PF3D7_1004000	23.74	60S ribosomal protein L13, putative	1	1	1	1	150000	180000	150000	1	1.2	0.059
PF3D7_0217800	12.5	40S ribosomal protein S26	1	1	1	1	120000	260000	120000	1	2.16667	0.112
PF3D7_1104400	49.23	thioredoxin, putative	1	1	1	1	54000	51000	51000	1.05882	1	0.035
PF3D7_1212100	66.45	peripheral plastid protein 1, putative	1	1	1	1	60000	61000	60000	1	1.01667	0.02
PF3D7_1456800	76.37	V-type H(+)-translocating pyrophosphatase, putative	1	1	1	1	66000	100000	66000	1	1.51515	0.015
PF3D7_0306900	16.12	40S ribosomal protein S23, putative	1	1	1	1	77000	120000	77000	1	1.55844	0.083
PF3D7_0320300	59.14	T-complex protein 1 subunit epsilon	1	1	1	1	27000	32000	27000	1	1.18519	0.022
PF3D7_0304400	12.15	60S ribosomal protein L44	1	1	1	1	85000	100000	85000	1	1.17647	0.106
PF3D7_0705700	6.41	40S ribosomal protein S29, putative	1	1	1	1	270000	180000	180000	1.5	1	0.13
PF3D7_0501600	46.71	rhoptry-associated protein 2	2	2	6	6	96000	540000	96000	1	5.625	0.193
PF3D7_1136500	37.61	casein kinase 1	2	2	6	6	64000	560000	64000	1	8.75	0.217
PF3D7_0423500	42.59	glideosome associated protein with multiple membrane spans 2	2	2	4	7	110000	13000000	110000	1	118.182	0.11
PF3D7_0714000	13.75	histone H2B variant	2	2	4	5	1300000	2500000	1300000	1	1.92308	0.276
PF3D7_1246200	41.84	actin I	2	2	3	4	300000	400000	300000	1	1.33333	0.181
PF3D7_1130100	10.31	60S ribosomal protein L38	2	2	3	3	580000	800000	580000	1	1.37931	0.241
PF3D7_1424400	32.66	60S ribosomal protein L7-3, putative	2	2	3	3	550000	640000	550000	1	1.16364	0.102
PF3D7_1026800	29.84	40S ribosomal protein S2	2	2	2	2	65000	26000	26000	2.5	1	0.194
PF3D7_0316800	14.86	40S ribosomal protein S15A, putative	2	2	2	2	240000	200000	200000	1.2	1	0.177
PF3D7_1414300	25.2	60S ribosomal protein L10, putative	2	2	1	1	190000	100000	100000	1.9	1	0.137
PF3D7_1351400	23.4	60S ribosomal protein L17, putative	2	2	1	1	390000	120000	120000	3.25	1	0.118
PF3D7_1331800	14.98	60S ribosomal protein L23, putative	2	2	1	1	410000	220000	220000	1.86364	1	0.108
PF3D7_1220900	31	heterochromatin protein 1	2	2	1	1	63000	22000	22000	2.86364	1	0.102
PF3D7_0418200	51	eukaryotic translation initiation factor 3 subunit M, putative	2	2	1	1	160000	91000	91000	1.75824	1	0.056
PF3D7_0831400	36.39	Plasmodium exported protein, unknown function	2	2	1	1	38000	52000	38000	1	1.36842	0.07
PF3D7_0307200	30.5	60S ribosomal protein L7, putative	3	3	4	5	240000	650000	240000	1	2.70833	0.183
PF3D7_1338200	25.52	60S ribosomal protein L6-2, putative	3	3	3	3	420000	360000	360000	1.16667	1	0.253
PF3D7_1341200	21.73	60S ribosomal protein L18, putative	3	3	3	3	500000	500000	500000	1	1	0.283
PF3D7_1341300	21.44	60S ribosomal protein L18-2, putative	3	3	2	3	200000	90000	90000	2.22222	1	0.166
PF3D7_0516200	16.07	40S ribosomal protein S11	3	3	2	2	320000	460000	320000	1	1.4375	0.252
PF3D7_0516900	27.98	60S ribosomal protein L2	3	3	2	2	670000	530000	530000	1.26415	1	0.181
PF3D7_0312800	14.8	60S ribosomal protein L26, putative	3	3	2	2	1400000	950000	950000	1.47368	1	0.238
PF3D7_1011800	131.55	PRE-binding protein	3	3	1	1	100000	60000	60000	1.66667	1	0.036
PF3D7_1460700	16.73	60S ribosomal protein L27	3	3	1	1	320000	140000	140000	2.28571	1	0.199
PF3D7_1365900	14.61	ubiquitin-60S ribosomal protein L40	2	3	2	3	270000	730000	270000	1	2.7037	0.227
PF3D7_0818200	30.17	14-3-3 protein	4	4	8	9	310000	4700000	310000	1	15.1613	0.317
PF3D7_1465900	24.65	40S ribosomal protein S3	4	4	4	5	920000	2100000	920000	1	2.28261	0.308
PF3D7_1424100	33.98	60S ribosomal protein L5, putative	4	4	4	4	410000	470000	410000	1	1.14634	0.16
PF3D7_1462800	36.61	glyceraldehyde-3-phosphate dehydrogenase	4	4	2	2	5900000	5900000	5900000	1	1	0.196
PF3D7_1408600	25.04	40S ribosomal protein S8e, putative	4	4	4	4	1100000	1200000	1100000	1	1.09091	0.257
PF3D7_1006200	11.97	DNA/RNA-binding protein Alba 3	4	4	2	2	1000000	280000	280000	3.57143	1	0.421
PF3D7_1324900	34.09	L-lactate dehydrogenase	4	4	1	1	790000	28000	28000	28.2143	1	0.206
PF3D7_0610400	15.44	histone H3	1	4	2	6	8100000	18000000	8100000	1	2.22222	0.118
PF3D7_0617800	14.11	histone H2A	2	4	2	2	1400000	650000	650000	2.15385	1	0.227
PF3D7_0507100	46.18	60S ribosomal protein L4	5	5	6	6	680000	980000	680000	1	1.44118	0.26
PF3D7_1117700	24.86	GTP-binding nuclear protein RAN/TC4	5	5	3	3	560000	570000	560000	1	1.01786	0.276
PF3D7_0519400	15.38	40S ribosomal protein S24	5	5	2	2	540000	290000	290000	1.86207	1	0.301
PF3D7_0320900	16.44	histone H2A.Z	4	5	4	5	8600000	5900000	5900000	1.45763	1	0.253
PF3D7_1358800	17.24	40S ribosomal protein S15	4	5	2	3	450000	300000	300000	1.5	1	0.265
PF3D7_1242700	16.06	40S ribosomal protein S17, putative	4	5	1	1	440000	52000	52000	8.46154	1	0.314
PF3D7_0903900	15.52	60S ribosomal protein L32	3	5	3	4	620000	460000	460000	1.34783	1	0.183
PF3D7_1323400	22.08	60S ribosomal protein L23	1	5	1	3	4800000	1100000	1100000	4.36364	1	0.068
PF3D7_1105400	29.75	40S ribosomal protein S4, putative	6	6	7	8	540000	2300000	540000	1	4.25926	0.414
PF3D7_0520000	22.11	40S ribosomal protein S9, putative	6	6	2	2	1200000	410000	410000	2.92683	1	0.259
PF3D7_1468700	45.28	eukaryotic initiation factor 4A	5	6	2	2	730000	200000	200000	3.65	1	0.166
PF3D7_0322900	30.03	40S ribosomal protein S3A, putative	5	6	2	2	1300000	290000	290000	4.48276	1	0.198
PF3D7_1109900	12.78	60S ribosomal protein L36	2	6	3	6	12000000	12000000	12000000	1	1	0.33
PF3D7_0814200	27.24	DNA/RNA-binding protein Alba 1	5	7	2	3	2500000	410000	410000	6.09756	1	0.21
PF3D7_0929400	162.56	high molecular weight rhoptry protein 2	7	8	14	15	390000	1400000	390000	1	3.58974	0.142
PF3D7_1410400	90	rhoptry-associated protein 1	8	8	12	14	500000	2200000	500000	1	4.4	0.23
PF3D7_0814000	25.43	60S ribosomal protein L13-2, putative	7	8	7	7	2400000	1600000	1600000	1.5	1	0.237
PF3D7_1222300	94.96	endoplasmin, putative	8	9	4	5	760000	650000	650000	1.16923	1	0.188
PF3D7_0618300	16.71	60S ribosomal protein L27a, putative	4	9	4	4	6100000	3700000	3700000	1.64865	1	0.277
PF3D7_0708400	86.11	heat shock protein 90	12	12	1	1	1100000	55000	55000	20	1	0.172
PF3D7_0500800	168.19	mature parasite-infected erythrocyte surface antigen	12	14	12	14	1700000	1800000	1700000	1	1.05882	0.145
PF3D7_0917900	72.34	heat shock protein 70	12	15	12	16	2900000	3200000	2900000	1	1.10345	0.339
PF3D7_0626800	55.63	pyruvate kinase	14	15	6	6	4500000	770000	770000	5.84416	1	0.36
PF3D7_1342000	35.36	40S ribosomal protein S6	8	15	7	10	5800000	3200000	3200000	1.8125	1	0.258
PF3D7_0818900	73.87	heat shock protein 70	14	16	21	29	2400000	16000000	2400000	1	6.66667	0.394
PF3D7_1357000	48.93	elongation factor 1-alpha	13	17	6	8	65000000	940000	940000	69.1489	1	0.411
PF3D7_1105100	13.12	histone H2B	8	20	10	18	26000000	40000000	26000000	1	1.53846	0.513
PF3D7_1105000	11.45	histone H4	7	25	10	39	99000000	100000000	99000000	1	1.0101	0.524
PF3D7_1027300	43.9	peroxiredoxin	8	48	6	15	22000000	12000000	12000000	1.83333	1	0.209

## Sheet: Run 2
Gene Symbol	MWT(kDa)	Annotation	Unique Control (Run 1)	Total Control (Run 1)	Unique PfCINCH (Run 1)	Total PfCINCH (Run 1)	Intensity Control	Intensity PfCINCH	Lowest value	Intensity Fold change - Control	Intensity Fold Change - PfCINCH	% Coverage
PF3D7_0407800	229.98	conserved Plasmodium protein, unknown function (PfCINCH)	0	0	86	418	0	760000000	760000000	0	1	0.423
PF3D7_1351700	151.42	inner membrane complex protein 1f, putative	0	0	57	164	0	290000000	290000000	0	1	0.445
PF3D7_1018200	253.95	serine/threonine protein phosphatase 8, putative	0	0	57	135	0	110000000	110000000	0	1	0.305
PF3D7_0704100	425	conserved Plasmodium membrane protein, unknown function (PfBTP2)	0	0	55	74	0	45000000	45000000	0	1	0.201
PF3D7_1436200	270.31	conserved Plasmodium protein, unknown function (PfBCP1)	0	0	52	90	0	69000000	69000000	0	1	0.268
PF3D7_1229800	265.8	myosin J, putative	0	0	27	38	0	16000000	16000000	0	1	0.138
PF3D7_0704300	218.24	conserved Plasmodium membrane protein, unknown function	0	0	21	29	0	9000000	9000000	0	1	0.155
PF3D7_0214700	35.68	conserved Plasmodium protein, unknown function	0	0	15	21	0	14000000	14000000	0	1	0.505
PF3D7_1435600	210.58	conserved Plasmodium protein, unknown function	0	0	13	18	0	6800000	6800000	0	1	0.104
PF3D7_0304100	61.73	inner membrane complex protein 1e, putative	0	0	12	33	0	74000000	74000000	0	1	0.31
PF3D7_1003600	32.63	inner membrane complex protein 1c, putative	0	0	9	18	0	38000000	38000000	0	1	0.306
PF3D7_1019100	229.03	conserved Plasmodium protein, unknown function	0	0	8	8	0	1500000	1500000	0	1	0.045
PF3D7_1031200	41.42	MORN repeat-containing protein 1	0	0	7	8	0	5000000	5000000	0	1	0.255
PF3D7_1345600	43.19	inner membrane complex protein	0	0	6	8	0	7800000	7800000	0	1	0.165
PF3D7_1104400	49.23	thioredoxin, putative	0	0	6	7	0	2000000	2000000	0	1	0.172
PF3D7_1409400	30.52	conserved Plasmodium membrane protein, unknown function	0	0	5	13	0	33000000	33000000	0	1	0.16
PF3D7_0515700	51.77	glideosome-associated protein 40, putative	0	0	5	13	0	36000000	36000000	0	1	0.107
PF3D7_1315300	56.31	conserved Plasmodium protein, unknown function	0	0	5	7	0	2700000	2700000	0	1	0.136
PF3D7_1014900	267.82	conserved Plasmodium protein, unknown function	0	0	5	5	0	590000	590000	0	1	0.025
PF3D7_0806800	122.92	V-type proton ATPase subunit a, putative	0	0	4	5	0	1100000	1100000	0	1	0.066
PF3D7_1246400	23.48	myosin A tail domain interacting protein	0	0	4	5	0	1600000	1600000	0	1	0.348
PF3D7_1329100	250.13	myosin F, putative	0	0	4	4	0	670000	670000	0	1	0.026
PF3D7_1126700	110.05	autophagy-related protein 23, putative	0	0	4	4	0	940000	940000	0	1	0.057
PF3D7_1310700	16.52	RNA-binding protein, putative	0	0	3	9	0	3900000	3900000	0	1	0.154
PF3D7_1304200	54.97	CorA-like Mg2+ transporter protein, putative	0	0	3	4	0	460000	460000	0	1	0.096
PF3D7_0819600	32.15	conserved Plasmodium protein, unknown function	0	0	3	4	0	1400000	1400000	0	1	0.227
PF3D7_1205200	39.17	HAD domain ookinete protein, putative	0	0	3	4	0	2400000	2400000	0	1	0.136
PF3D7_0914400	28.4	conserved Plasmodium protein, unknown function	0	0	3	3	0	1100000	1100000	0	1	0.181
PF3D7_1341500	58.81	inner membrane complex suture component, putative	0	0	3	3	0	600000	600000	0	1	0.059
PF3D7_1022700	33	phospholipid scramblase, putative	0	0	2	4	0	530000	530000	0	1	0.084
PF3D7_1342600	92.22	myosin A	0	0	2	3	0	260000	260000	0	1	0.043
PF3D7_1251200	68.97	coronin	0	0	2	3	0	100000	100000	0	1	0.063
PF3D7_1323700	33.96	glideosome associated protein with multiple membrane spans 1	0	0	2	3	0	1500000	1500000	0	1	0.086
PF3D7_1019600	145.74	conserved Plasmodium protein, unknown function	0	0	2	2	0	300000	300000	0	1	0.021
PF3D7_1134300	262.68	conserved Plasmodium protein, unknown function	0	0	2	2	0	200000	200000	0	1	0.012
PF3D7_0622100	160.19	conserved Plasmodium protein, unknown function	0	0	2	2	0	320000	320000	0	1	0.025
PF3D7_1135900	35.44	3-oxo-5-alpha-steroid 4-dehydrogenase, putative	0	0	2	2	0	330000	330000	0	1	0.074
PF3D7_0206800	27.94	merozoite surface protein 2	0	0	2	2	0	460000	460000	0	1	0.206
PF3D7_0925900	24.68	conserved Plasmodium protein, unknown function	0	0	2	2	0	340000	340000	0	1	0.106
PF3D7_0422100	44.9	transmembrane emp24 domain-containing protein, putative	0	0	2	2	0	310000	310000	0	1	0.075
PF3D7_1469200	42.3	shewanella-like protein phosphatase 1, putative	0	0	2	2	0	370000	370000	0	1	0.067
PF3D7_1117300	15.25	conserved Plasmodium protein, unknown function	0	0	2	2	0	920000	920000	0	1	0.172
PF3D7_0317600	18.75	40S ribosomal protein S11, putative	0	0	2	2	0	1100000	1100000	0	1	0.106
PF3D7_1419200	80.19	thioredoxin-like protein, putative	0	0	2	2	0	170000	170000	0	1	0.036
PF3D7_1116500	51.32	folate transporter 2	0	0	1	2	0	720000	720000	0	1	0.031
PF3D7_0508300	39.01	triose phosphate transporter	0	0	1	2	0	600000	600000	0	1	0.067
PF3D7_1365700	46.99	SNARE associated Golgi protein, putative	0	0	1	2	0	380000	380000	0	1	0.029
PF3D7_0828700	123.7	conserved Plasmodium protein, unknown function	0	0	1	2	0	540000	540000	0	1	0.019
PF3D7_1338900	111.27	serine/threonine protein kinase, putative	0	0	1	2	0	1800000	1800000	0	1	0.01
PF3D7_0423300	58.31	conserved Plasmodium protein, unknown function	0	0	1	1	0	89000	89000	0	1	0.046
PF3D7_0817900	11.53	high mobility group protein B2	0	0	1	1	0	560000	560000	0	1	0.141
PF3D7_1133400	72	apical membrane antigen 1	0	0	1	1	0	110000	110000	0	1	0.024
PF3D7_1474600	46.16	conserved Plasmodium membrane protein, unknown function	0	0	1	1	0	240000	240000	0	1	0.028
PF3D7_0914700	58.38	major facilitator superfamily-related transporter, putative	0	0	1	1	0	37000	37000	0	1	0.029
PF3D7_1340700	23.57	ras-related protein Rab-11B	0	0	1	1	0	100000	100000	0	1	0.067
PF3D7_1314500	24.43	transmembrane emp24 domain-containing protein, putative	0	0	1	1	0	350000	350000	0	1	0.083
PF3D7_0103200	49.98	nucleoside transporter 4	0	0	1	1	0	18000	18000	0	1	0.035
PF3D7_0519700	22.72	FoP domain-containing protein, putative	0	0	1	1	0	1200000	1200000	0	1	0.052
PF3D7_1037100	86.63	pyruvate kinase 2	0	0	1	1	0	71000	71000	0	1	0.017
PF3D7_0914100	138.2	conserved Plasmodium protein, unknown function	0	0	1	1	0	63000	63000	0	1	0.01
PF3D7_0305500	467.59	conserved Plasmodium protein, unknown function	0	0	1	1	0	80000	80000	0	1	0.004
PF3D7_0730900	244.05	EMP1-trafficking protein	0	0	1	1	0	40000	40000	0	1	0.007
PF3D7_1311400	50.78	AP-1 complex subunit mu-1	0	0	1	1	0	330000	330000	0	1	0.032
PF3D7_0513800	23.84	ras-related protein Rab-1A	0	0	1	1	0	140000	140000	0	1	0.058
PF3D7_1472600	66.48	protein disulfide-isomerase	0	0	1	1	0	170000	170000	0	1	0.024
PF3D7_1211400	28.04	heat shock protein DNAJ homologue Pfj4	0	0	1	1	0	160000	160000	0	1	0.094
PF3D7_1464400	12.46	zinc finger protein, putative	0	0	1	1	0	57000	57000	0	1	0.202
PF3D7_1429600	26.15	conserved Plasmodium protein, unknown function	0	0	1	1	0	68000	68000	0	1	0.059
PF3D7_1464700	44.5	ATP synthase (C/AC39) subunit, putative	0	0	1	1	0	220000	220000	0	1	0.029
PF3D7_1438400	237.68	metacaspase-2	0	0	1	1	0	50000	50000	0	1	0.007
PF3D7_1142100	324.63	conserved Plasmodium protein, unknown function	0	0	1	1	0	41000	41000	0	1	0.005
PF3D7_API02900	46.61	elongation factor Tu	0	0	1	1	0	26000	26000	0	1	0.032
PF3D7_1431900	86.87	inner membrane complex suture component, putative	0	0	1	1	0	91000	91000	0	1	0.019
PF3D7_1034000	76.78	Sec1 family protein, putative	0	0	1	1	0	120000	120000	0	1	0.018
PF3D7_0831600	165.51	cytoadherence linked asexual protein 8	0	0	1	1	0	100000	100000	0	1	0.008
PF3D7_0217800	12.5	40S ribosomal protein S26	0	0	1	1	0	540000	540000	0	1	0.112
PF3D7_1113300	39.4	UDP-galactose transporter, putative	0	0	1	1	0	190000	190000	0	1	0.032
PF3D7_1435400	21.82	ER membrane protein complex subunit 4, putative	0	0	1	1	0	120000	120000	0	1	0.058
PF3D7_0620400	61.34	merozoite surface protein 10	0	0	1	1	0	140000	140000	0	1	0.023
PF3D7_1331300	21.11	signal peptidase 21 kDa subunit	0	0	1	1	0	200000	200000	0	1	0.06
PF3D7_0805200	10.28	gamete release protein, putative	0	0	1	1	0	560000	560000	0	1	0.129
PF3D7_0316600	34.44	formate-nitrite transporter	0	0	1	1	0	910000	910000	0	1	0.029
PF3D7_1333300	24.98	transmembrane protein Tmp21 homologue, putative	0	0	1	1	0	77000	77000	0	1	0.057
PF3D7_0515000	98.32	pre-mRNA-splicing factor CWC2, putative	0	0	1	1	0	100000	100000	0	1	0.012
PF3D7_0112200	214.3	multidrug resistance-associated protein 1	0	0	1	1	0	120000	120000	0	1	0.006
PF3D7_1354200	94.98	phosphoinositide phosphatase SAC1	0	0	1	1	0	110000	110000	0	1	0.011
PF3D7_0611600	76.62	basal complex transmembrane protein 1	1	1	9	13	59000	14000000	59000	1	237.288	0.158
PF3D7_1341200	21.73	60S ribosomal protein L18, putative	1	1	4	6	1000000	2500000	1000000	1	2.5	0.19
PF3D7_1441400	58.75	FACT complex subunit SSRP1, putative	1	1	4	5	110000	970000	110000	1	8.81818	0.105
PF3D7_0618000	92.7	conserved Plasmodium membrane protein, unknown function	1	1	4	4	160000	990000	160000	1	6.1875	0.064
PF3D7_1136500	37.61	casein kinase 1	1	1	3	3	140000	880000	140000	1	6.28571	0.093
PF3D7_0302500	167.13	cytoadherence linked asexual protein 3.1	1	1	2	2	80000	200000	80000	1	2.5	0.035
PF3D7_0501500	46.97	rhoptry-associated protein 3	1	1	2	2	140000	390000	140000	1	2.78571	0.085
PF3D7_1023900	381.02	chromodomain-helicase-DNA-binding protein 1 homolog, putative	1	1	2	2	130000	37000	37000	3.51351	1	0.015
PF3D7_1365900	14.61	ubiquitin-60S ribosomal protein L40	1	2	2	4	4500000	4800000	4500000	1	1.06667	0.195
PF3D7_0821000	60.5	conserved Plasmodium protein, unknown function	1	1	2	4	280000	1000000	280000	1	3.57143	0.045
PF3D7_0903900	15.52	60S ribosomal protein L32	1	2	2	3	250000	660000	250000	1	2.64	0.107
PF3D7_1144900	23.59	ras-related protein Rab-6	1	1	2	3	470000	650000	470000	1	1.38298	0.174
PF3D7_0320800	49.38	ATP-dependent RNA helicase DDX6	1	1	2	3	330000	1200000	330000	1	3.63636	0.051
PF3D7_0532100	19.02	early transcribed membrane protein 5	1	1	2	2	650000	550000	550000	1.18182	1	0.204
PF3D7_0822900	138.16	conserved Plasmodium protein, unknown function	1	1	2	2	48000	390000	48000	1	8.125	0.024
PF3D7_0506900	86.6	rhomboid protease ROM4	1	1	2	2	120000	430000	120000	1	3.58333	0.034
PF3D7_1327800	63.98	ribose-phosphate pyrophosphokinase, putative	1	1	2	2	67000	150000	67000	1	2.23881	0.052
PF3D7_1013300	75.42	conserved Plasmodium protein, unknown function	1	1	2	2	89000	460000	89000	1	5.16854	0.038
PF3D7_0522600	55.53	inner membrane complex protein	1	1	2	2	120000	570000	120000	1	4.75	0.046
PF3D7_1439000	27.13	copper transporter	1	1	2	2	100000	480000	100000	1	4.8	0.064
PF3D7_1446600	19.3	centrin-2	1	2	1	1	490000	230000	230000	2.13043	1	0.202
PF3D7_1127000	34.44	protein phosphatase, putative	1	1	1	2	240000	860000	240000	1	3.58333	0.105
PF3D7_1136300	128.47	tudor staphylococcal nuclease	1	1	1	1	140000	94000	94000	1.48936	1	0.02
PF3D7_0927900	41.52	phosphatidylserine decarboxylase	1	1	1	1	110000	110000	110000	1	1	0.071
PF3D7_1345700	53.56	isocitrate dehydrogenase [NADP], mitochondrial	1	1	1	1	68000	120000	68000	1	1.76471	0.049
PF3D7_0530200	59.75	phosphoenolpyruvate/phosphate translocator	1	3	1	2	310000	330000	310000	1	1.06452	0.025
PF3D7_0823200	32.42	RNA-binding protein, putative	1	3	1	1	1200000	95000	95000	12.6316	1	0.063
PF3D7_1317400	23.18	zinc finger protein, putative	1	2	1	2	560000	350000	350000	1.6	1	0.068
PF3D7_0904700	22.5	bacterial histone-like protein	1	2	1	2	170000	200000	170000	1	1.17647	0.127
PF3D7_1426000	18.78	60S ribosomal protein L21	1	3	1	1	4900000	2600000	2600000	1.88462	1	0.081
PF3D7_1130100	10.31	60S ribosomal protein L38	1	2	1	2	3100000	2900000	2900000	1.06897	1	0.115
PF3D7_1351400	23.4	60S ribosomal protein L17, putative	1	1	1	2	300000	720000	300000	1	2.4	0.079
PF3D7_1237700	23.64	conserved protein, unknown function	1	1	1	2	780000	4100000	780000	1	5.25641	0.057
PF3D7_0210900	32.52	conserved Plasmodium protein, unknown function	1	1	1	2	240000	690000	240000	1	2.875	0.056
PF3D7_1149400	25.36	Plasmodium exported protein, unknown function	1	1	1	2	360000	690000	360000	1	1.91667	0.048
PF3D7_0936000	10.76	ring-exported protein 2	1	2	1	1	54000	28000	28000	1.92857	1	0.138
PF3D7_1019400	11.77	60S ribosomal protein L30e, putative	1	2	1	1	300000	170000	170000	1.76471	1	0.102
PF3D7_1358700	18.41	YOP1-like protein, putative	1	1	1	2	1100000	1200000	1100000	1	1.09091	0.065
PF3D7_1310500	24.4	conserved protein, unknown function	1	1	1	1	55000	63000	55000	1	1.14545	0.083
PF3D7_0404900	43.06	6-cysteine protein	1	1	1	1	110000	82000	82000	1.34146	1	0.04
PF3D7_0823900	35.36	dicarboxylate/tricarboxylate carrier	1	1	1	1	62000	70000	62000	1	1.12903	0.041
PF3D7_1431700	19.28	60S ribosomal protein L14, putative	1	1	1	1	1100000	620000	620000	1.77419	1	0.079
PF3D7_1246800	30.6	signal recognition particle receptor subunit beta, putative	1	1	1	1	200000	190000	190000	1.05263	1	0.05
PF3D7_0715900	62.9	cation diffusion facilitator family protein, putative	1	1	1	1	240000	390000	240000	1	1.625	0.025
PF3D7_0811600	143.92	conserved Plasmodium protein, unknown function	1	1	1	1	110000	130000	110000	1	1.18182	0.012
PF3D7_1427500	94.68	DNA mismatch repair protein MSH2, putative	1	1	1	1	24000	38000	24000	1	1.58333	0.017
PF3D7_1455400	33.05	hemolysin III	1	1	1	1	190000	300000	190000	1	1.57895	0.039
PF3D7_1447900	118.94	multidrug resistance protein 2	1	1	1	1	120000	28000	28000	4.28571	1	0.015
PF3D7_1317800	16.75	40S ribosomal protein S19	1	1	1	1	1600000	980000	980000	1.63265	1	0.076
PF3D7_0613900	254.92	myosin E, putative	1	1	1	1	99000	130000	99000	1	1.31313	0.008
PF3D7_1414300	25.2	60S ribosomal protein L10, putative	1	1	1	1	110000000	640000	640000	171.875	1	0.05
PF3D7_0513600	129.12	deoxyribodipyrimidine photo-lyase, putative	1	1	1	1	63000	65000	63000	1	1.03175	0.013
PF3D7_1002400	30.03	transformer-2 protein homolog beta, putative	1	1	1	1	160000	47000	47000	3.40426	1	0.056
PF3D7_1140400	18.59	conserved Plasmodium protein, unknown function	1	1	1	1	42000	120000	42000	1	2.85714	0.084
PF3D7_0710700	24.21	conserved Plasmodium protein, unknown function	1	1	1	1	130000	92000	92000	1.41304	1	0.055
PF3D7_0721100	29.23	conserved Plasmodium protein, unknown function	1	1	1	1	210000	190000	190000	1.10526	1	0.057
PF3D7_1143400	17.86	translation initiation factor eIF-1A, putative	1	1	1	1	170000	74000	74000	2.2973	1	0.071
PF3D7_0614500	21.57	60S ribosomal protein L19	1	1	1	1	430000	790000	430000	1	1.83721	0.044
PF3D7_0932800	159.01	importin alpha re-exporter, putative	1	1	1	1	51000	41000	41000	1.2439	1	0.01
PF3D7_0705700	6.41	40S ribosomal protein S29, putative	1	1	1	1	740000	570000	570000	1.29825	1	0.13
PF3D7_1222700	23.62	glideosome-associated protein 45	2	2	8	18	83000	9700000	83000	1	116.867	0.387
PF3D7_1012900	43.49	autophagy-related protein 18	2	2	7	11	390000	5000000	390000	1	12.8205	0.247
PF3D7_0109000	25.46	photosensitized INA-labeled protein PHIL1	2	2	5	9	290000	7700000	290000	1	26.5517	0.183
PF3D7_1344200	108.12	heat shock protein 110, putative	2	2	4	4	250000	660000	250000	1	2.64	0.065
PF3D7_1231100	24.41	ras-related protein Rab-2	2	2	4	4	170000	920000	170000	1	5.41176	0.286
PF3D7_0423500	42.59	glideosome associated protein with multiple membrane spans 2	2	2	4	13	1100000	33000000	1100000	1	30	0.11
PF3D7_0104200	53.59	StAR-related lipid transfer protein	2	2	3	3	160000	320000	160000	1	2	0.124
PF3D7_0831400	36.39	Plasmodium exported protein, unknown function	2	7	3	5	240000	250000	240000	1	1.04167	0.106
PF3D7_1006200	11.97	DNA/RNA-binding protein Alba 3	2	3	3	4	2000000	1400000	1400000	1.42857	1	0.252
PF3D7_0415900	24.12	60S ribosomal protein L15, putative	2	3	3	4	1300000	2500000	1300000	1	1.92308	0.176
PF3D7_1330400	32.78	ER lumen protein retaining receptor 1, putative, unspecified product	2	2	3	4	790000	1700000	790000	1	2.1519	0.12
PF3D7_0512600	22.87	ras-related protein Rab-1B	2	2	3	3	970000	1200000	970000	1	1.23711	0.22
PF3D7_1211900	133.79	non-SERCA-type Ca2+ -transporting P-ATPase	2	2	3	3	380000	390000	380000	1	1.02632	0.032
PF3D7_1021900	267.22	PHAX domain-containing protein, putative	2	2	3	3	97000	250000	97000	1	2.57732	0.018
PF3D7_1006800	29.51	single-strand telomeric DNA-binding protein GBP2, putative	2	2	3	3	1100000	540000	540000	2.03704	1	0.138
PF3D7_0912400	52.67	alkaline phosphatase, putative	2	2	2	2	220000	190000	190000	1.15789	1	0.143
PF3D7_0418200	51	eukaryotic translation initiation factor 3 subunit M, putative	2	2	2	2	820000	730000	730000	1.12329	1	0.098
PF3D7_0714000	13.75	histone H2B variant	2	3	2	4	2700000	2200000	2200000	1.22727	1	0.195
PF3D7_0817600	112.09	conserved Plasmodium protein, unknown function	2	2	2	2	140000	280000	140000	1	2	0.043
PF3D7_0401800	60.23	Plasmodium exported protein (PHISTb), unknown function	2	2	2	2	410000	720000	410000	1	1.7561	0.064
PF3D7_1129000	36.57	spermidine synthase	2	2	2	2	1400000	580000	580000	2.41379	1	0.118
PF3D7_1461400	36.94	conserved Plasmodium protein, unknown function	2	2	2	2	330000	1400000	330000	1	4.24242	0.115
PF3D7_0610400	15.44	histone H3	2	4	2	6	17000000	33000000	17000000	1	1.94118	0.118
PF3D7_0618300	16.71	60S ribosomal protein L27a, putative	2	3	2	6	10000000	16000000	10000000	1	1.6	0.128
PF3D7_1460700	16.73	60S ribosomal protein L27	2	3	2	3	1500000	1700000	1500000	1	1.13333	0.151
PF3D7_1132800	28.28	aquaglyceroporin	2	2	2	3	940000	3000000	940000	1	3.19149	0.074
PF3D7_1134800	56.8	coatomer subunit delta	2	2	2	2	290000	270000	270000	1.07407	1	0.055
PF3D7_0516200	16.07	40S ribosomal protein S11	2	2	2	2	1900000	1600000	1600000	1.1875	1	0.185
PF3D7_0316800	14.86	40S ribosomal protein S15A, putative	2	2	2	2	1100000	1000000	1000000	1.1	1	0.131
PF3D7_1219100	232.8	clathrin heavy chain, putative	2	2	1	1	180000	60000	60000	3	1	0.025
PF3D7_1130400	49.51	26S protease regulatory subunit 6A, putative	2	2	1	1	900000	110000	110000	8.18182	1	0.112
PF3D7_1037300	33.7	ADP/ATP transporter on adenylate translocase	2	3	1	1	670000	150000	150000	4.46667	1	0.113
PF3D7_1004000	23.74	60S ribosomal protein L13, putative	2	3	1	1	1700000	650000	650000	2.61538	1	0.109
PF3D7_0605100	85.58	RNA-binding protein, putative	2	2	1	2	120000	210000	120000	1	1.75	0.033
PF3D7_1116000	135.49	rhoptry neck protein 4	2	2	1	1	280000	100000	100000	2.8	1	0.021
PF3D7_1331800	14.98	60S ribosomal protein L23, putative	2	2	1	1	450000	660000	450000	1	1.46667	0.108
PF3D7_0812400	61.12	karyopherin alpha	2	2	1	1	410000	120000	120000	3.41667	1	0.05
PF3D7_0826700	35.66	receptor for activated c kinase	2	2	1	1	1500000	310000	310000	4.83871	1	0.09
PF3D7_1008400	49.81	26S protease regulatory subunit 4, putative	2	2	1	1	280000	180000	180000	1.55556	1	0.067
PF3D7_1242700	16.06	40S ribosomal protein S17, putative	2	2	1	1	1300000	330000	330000	3.93939	1	0.19
PF3D7_0608700	61.49	T-complex protein 1 subunit zeta	2	2	1	1	510000	150000	150000	3.4	1	0.039
PF3D7_0918300	36.8	eukaryotic translation initiation factor 3 subunit F, putative	2	2	1	1	1100000	130000	130000	8.46154	1	0.069
PF3D7_0617200	52.95	conserved Plasmodium protein, unknown function	2	2	1	1	260000	80000	80000	3.25	1	0.045
PF3D7_1118200	108.4	heat shock protein 90, putative	2	2	1	1	360000	120000	120000	3	1	0.024
PF3D7_0501600	46.71	rhoptry-associated protein 2	3	4	6	9	1200000	4900000	1200000	1	4.08333	0.168
PF3D7_0823800	76.63	DnaJ protein, putative	3	3	4	4	1300000	1500000	1300000	1	1.15385	0.125
PF3D7_0707300	103.58	rhoptry-associated membrane antigen	3	4	4	5	2600000	2000000	2000000	1.3	1	0.075
PF3D7_0624400	73.07	conserved Plasmodium protein, unknown function	3	4	4	4	350000	890000	350000	1	2.54286	0.096
PF3D7_1212100	66.45	peripheral plastid protein 1, putative	3	3	4	4	520000	1100000	520000	1	2.11538	0.108
PF3D7_1036900	192.51	conserved Plasmodium protein, unknown function	3	3	4	4	190000	210000	190000	1	1.10526	0.046
PF3D7_1011800	131.55	PRE-binding protein	3	3	3	5	750000	900000	750000	1	1.2	0.051
PF3D7_1451800	102.21	sortilin	3	3	3	4	350000	560000	350000	1	1.6	0.066
PF3D7_0204700	56.38	hexose transporter	3	3	3	4	530000	1200000	530000	1	2.26415	0.079
PF3D7_0424600	35.94	Plasmodium exported protein (PHISTb), unknown function	3	3	3	4	1700000	1100000	1100000	1.54545	1	0.165
PF3D7_0532400	61.05	lysine-rich membrane-associated PHISTb protein	3	6	3	4	360000	260000	260000	1.38462	1	0.095
PF3D7_1407800	51.01	plasmepsin IV	3	3	3	4	2000000	700000	700000	2.85714	1	0.087
PF3D7_0220000	175.55	liver stage antigen 3	3	3	2	2	330000	170000	170000	1.94118	1	0.052
PF3D7_1020900	20.9	ADP-ribosylation factor	3	4	2	2	1200000	310000	310000	3.87097	1	0.354
PF3D7_0903200	23.77	ras-related protein RAB7	3	3	2	3	1000000	860000	860000	1.16279	1	0.248
PF3D7_1118500	69.35	nucleolar protein 56, putative	3	3	2	2	660000	300000	300000	2.2	1	0.081
PF3D7_0307200	30.5	60S ribosomal protein L7, putative	3	6	2	3	1600000	970000	970000	1.64948	1	0.144
PF3D7_1439800	27.67	vesicle-associated membrane protein, putative	3	4	2	4	580000	1200000	580000	1	2.06897	0.245
PF3D7_0105200	67.11	RAP protein, putative	3	3	2	3	190000	170000	170000	1.11765	1	0.079
PF3D7_1129100	51.92	parasitophorous vacuolar protein 1	3	3	2	3	800000	710000	710000	1.12676	1	0.053
PF3D7_1434800	28.85	mitochondrial acidic protein MAM33, putative	3	3	2	2	1400000	870000	870000	1.6092	1	0.143
PF3D7_1142600	16.26	60S ribosomal protein L35ae, putative	3	3	2	2	1100000	1600000	1100000	1	1.45455	0.193
PF3D7_1474800	28.82	proteasome subunit alpha type-1, putative	3	4	1	1	680000	160000	160000	4.25	1	0.256
PF3D7_1410700	39.81	conserved Plasmodium protein, unknown function	3	3	1	1	330000	280000	280000	1.17857	1	0.114
PF3D7_0814200	27.24	DNA/RNA-binding protein Alba 1	3	5	1	1	2200000	260000	260000	8.46154	1	0.125
PF3D7_0402000	49.71	Plasmodium exported protein (PHISTa), unknown function	3	3	1	2	11000000	1400000	1400000	7.85714	1	0.119
PF3D7_1103100	13.01	60S acidic ribosomal protein P1, putative	3	4	1	1	1000000	290000	290000	3.44828	1	0.475
PF3D7_1338300	47.75	elongation factor 1-gamma, putative	3	3	1	1	1200000	310000	310000	3.87097	1	0.08
PF3D7_1402300	78.33	26S proteasome regulatory subunit RPN6	3	3	1	1	1000000	67000	67000	14.9254	1	0.06
PF3D7_0919100	43.23	DnaJ protein, putative	3	3	1	1	420000	360000	360000	1.16667	1	0.081
PF3D7_1323100	21.59	60S ribosomal protein L6, putative	3	3	1	1	950000	240000	240000	3.95833	1	0.163
PF3D7_1304500	25.18	small heat shock protein, putative	3	3	1	1	1000000	200000	200000	5	1	0.185
PF3D7_0525800	34.32	inner membrane complex protein 1g, putative	4	4	11	19	1400000	63000000	1400000	1	45	0.39
PF3D7_1408600	25.04	40S ribosomal protein S8e, putative	4	5	4	6	3800000	3000000	3000000	1.26667	1	0.257
PF3D7_1352500	23.97	thioredoxin-related protein, putative	4	5	4	5	5000000	3800000	3800000	1.31579	1	0.197
PF3D7_1232100	81.43	60 kDa chaperonin	4	6	3	3	740000	220000	220000	3.36364	1	0.15
PF3D7_1108700	62.34	heat shock protein J2	4	4	3	3	710000	1100000	710000	1	1.5493	0.172
PF3D7_0612100	78.08	eukaryotic translation initiation factor 3 subunit L, putative	4	4	3	3	640000	510000	510000	1.2549	1	0.09
PF3D7_1424400	32.66	60S ribosomal protein L7-3, putative	4	4	3	4	4700000	4100000	4100000	1.14634	1	0.141
PF3D7_1358800	17.24	40S ribosomal protein S15	4	5	3	3	1400000	710000	710000	1.97183	1	0.265
PF3D7_1134100	49.16	protein disulfide isomerase	4	4	3	3	980000	1000000	980000	1	1.02041	0.13
PF3D7_1120100	28.75	phosphoglycerate mutase, putative	4	5	2	2	2400000	340000	340000	7.05882	1	0.208
PF3D7_1016300	95.79	GBP130 protein	4	6	2	3	2100000	240000	240000	8.75	1	0.055
PF3D7_0309600	11.94	60S acidic ribosomal protein P2	4	4	2	3	1900000	820000	820000	2.31707	1	0.58
PF3D7_1220900	31	heterochromatin protein 1	4	4	2	2	480000	330000	330000	1.45455	1	0.211
PF3D7_0517000	18.1	60S ribosomal protein L12, putative	4	4	2	2	1900000	290000	290000	6.55172	1	0.339
PF3D7_0520000	22.11	40S ribosomal protein S9, putative	4	4	2	2	2100000	1300000	1300000	1.61538	1	0.206
PF3D7_1008900	27.59	adenylate kinase	4	4	1	1	1200000	150000	150000	8	1	0.264
PF3D7_1115600	21.72	peptidyl-prolyl cis-trans isomerase	4	7	1	1	1900000	150000	150000	12.6667	1	0.231
PF3D7_1456800	76.37	V-type H(+)-translocating pyrophosphatase, putative	4	6	1	1	2100000	910000	910000	2.30769	1	0.075
PF3D7_0913200	32.01	elongation factor 1-beta	4	5	1	1	1800000	82000	82000	21.9512	1	0.167
PF3D7_1436300	112.34	translocon component PTEX150	4	4	1	1	510000	150000	150000	3.4	1	0.065
PF3D7_0935900	82.99	ring-exported protein 1	4	4	1	1	170000	18000	18000	9.44444	1	0.094
PF3D7_0624000	55.23	hexokinase	4	4	1	1	2200000	190000	190000	11.5789	1	0.11
PF3D7_1215300	11.14	10 kDa chaperonin	4	4	1	1	1200000	95000	95000	12.6316	1	0.524
PF3D7_0918000	44.58	glideosome-associated protein 50	5	7	11	34	2400000	78000000	2400000	1	32.5	0.333
PF3D7_0935800	160.31	cytoadherence linked asexual protein 9	5	5	7	9	480000	1800000	480000	1	3.75	0.081
PF3D7_0818200	30.17	14-3-3 protein	5	5	5	8	8000000	9400000	8000000	1	1.175	0.267
PF3D7_0320900	16.44	histone H2A.Z	5	10	5	8	53000000	36000000	36000000	1.47222	1	0.31
PF3D7_1338200	25.52	60S ribosomal protein L6-2, putative	5	7	4	5	3600000	1300000	1300000	2.76923	1	0.353
PF3D7_0501200	48.69	parasite-infected erythrocyte surface protein	5	6	4	5	3100000	1600000	1600000	1.9375	1	0.186
PF3D7_1424100	33.98	60S ribosomal protein L5, putative	5	5	4	4	2100000	1700000	1700000	1.23529	1	0.19
PF3D7_1033200	38.9	early transcribed membrane protein 10.2	5	7	3	3	1700000	840000	840000	2.02381	1	0.208
PF3D7_1035300	140.97	glutamate-rich protein GLURP	5	5	3	4	550000	220000	220000	2.5	1	0.117
PF3D7_0722200	87.83	rhoptry-associated leucine zipper-like protein 1	5	8	3	4	840000	700000	700000	1.2	1	0.077
PF3D7_1212700	165.96	eukaryotic translation initiation factor 3 subunit A, putative	5	9	2	2	1900000	380000	380000	5	1	0.053
PF3D7_0708800	99.9	heat shock protein 110	5	7	2	2	2300000	190000	190000	12.1053	1	0.096
PF3D7_0936800	45.47	Plasmodium exported protein (PHISTc), unknown function	5	5	2	3	1000000	780000	780000	1.28205	1	0.123
PF3D7_1457200	11.71	thioredoxin 1	5	7	1	2	3300000	250000	250000	13.2	1	0.375
PF3D7_1439900	27.92	triosephosphate isomerase	5	6	1	2	2200000	160000	160000	13.75	1	0.27
PF3D7_1361900	30.57	proliferating cell nuclear antigen 1	5	5	1	1	1600000	120000	120000	13.3333	1	0.215
PF3D7_1438900	21.79	thioredoxin peroxidase 1	5	5	1	1	2300000	260000	260000	8.84615	1	0.374
PF3D7_1026800	29.84	40S ribosomal protein S2	5	5	1	1	1200000	190000	190000	6.31579	1	0.194
PF3D7_0520900	53.8	adenosylhomocysteinase	5	5	1	1	2000000	420000	420000	4.7619	1	0.121
PF3D7_1408100	51.66	plasmepsin III	5	5	1	1	1700000	340000	340000	5	1	0.14
PF3D7_0524000	127.27	karyopherin beta	6	7	23	34	1600000	57000000	1600000	1	35.625	0.239
PF3D7_1105100	13.12	histone H2B	6	12	8	27	49000000	85000000	49000000	1	1.73469	0.359
PF3D7_1105400	29.75	40S ribosomal protein S4, putative	6	6	6	7	4500000	3500000	3500000	1.28571	1	0.341
PF3D7_1342000	35.36	40S ribosomal protein S6	6	8	6	10	6600000	15000000	6600000	1	2.27273	0.255
PF3D7_1335100	41.25	merozoite surface protein 7	6	6	6	6	4300000	2300000	2300000	1.86957	1	0.285
PF3D7_1105000	11.45	histone H4	6	25	6	23	190000000	270000000	190000000	1	1.42105	0.505
PF3D7_1027300	43.9	peroxiredoxin	6	8	5	15	19000000	50000000	19000000	1	2.63158	0.176
PF3D7_1465900	24.65	40S ribosomal protein S3	6	8	5	5	5600000	2600000	2600000	2.15385	1	0.362
PF3D7_1471100	33.39	exported protein 2	6	6	5	6	2500000	1500000	1500000	1.66667	1	0.324
PF3D7_0814000	25.43	60S ribosomal protein L13-2, putative	6	8	3	5	1800000	2100000	1800000	1	1.16667	0.27
PF3D7_1116800	102.81	heat shock protein 101	6	6	2	2	2800000	280000	280000	10	1	0.123
PF3D7_0731600	93.23	acyl-CoA synthetase	6	7	2	2	1100000	690000	690000	1.5942	1	0.112
PF3D7_0523000	162.15	multidrug resistance protein 1	6	6	2	2	1700000	280000	280000	6.07143	1	0.071
PF3D7_1130200	34.95	60S ribosomal protein P0	6	6	2	2	2900000	470000	470000	6.17021	1	0.323
PF3D7_1434200	16.92	calmodulin	6	8	2	3	1400000	680000	680000	2.05882	1	0.49
PF3D7_1407900	51.43	plasmepsin I	6	6	1	1	1600000	240000	240000	6.66667	1	0.153
PF3D7_1364100	92.67	6-cysteine protein	7	10	7	8	1900000	1500000	1500000	1.26667	1	0.206
PF3D7_1117700	24.86	GTP-binding nuclear protein RAN/TC4	7	9	6	6	7700000	2600000	2600000	2.96154	1	0.449
PF3D7_0619400	92.33	cell division cycle protein 48 homologue, putative	7	7	3	3	1700000	24000000	1700000	1	14.1176	0.161
PF3D7_1008700	49.72	tubulin beta chain	7	15	2	5	3600000	400000	400000	9	1	0.216
PF3D7_0905400	104.79	high molecular weight rhoptry protein 3	8	11	6	6	2700000	1400000	1400000	1.92857	1	0.212
PF3D7_1134000	73.25	heat shock protein 70	8	8	5	5	1200000	1100000	1100000	1.09091	1	0.216
PF3D7_1451100	93.46	elongation factor 2	8	10	3	3	3800000	540000	540000	7.03704	1	0.166
PF3D7_0507100	46.18	60S ribosomal protein L4	9	10	10	10	5000000	5600000	5000000	1	1.12	0.309
PF3D7_1462800	36.61	glyceraldehyde-3-phosphate dehydrogenase	9	14	5	6	57000000	4900000	4900000	11.6327	1	0.315
PF3D7_1246200	41.84	actin I	9	23	4	4	11000000	1000000	1000000	11	1	0.362
PF3D7_0608800	46.03	ornithine aminotransferase	9	14	4	6	29000000	2200000	2200000	13.1818	1	0.266
PF3D7_0302200	167.38	cytoadherence linked asexual protein 3.2	9	12	4	7	3800000	800000	800000	4.75	1	0.073
PF3D7_1468700	45.28	eukaryotic initiation factor 4A	9	12	3	6	8200000	1700000	1700000	4.82353	1	0.337
PF3D7_1228600	86.57	merozoite surface protein 9	9	10	3	4	1700000	490000	490000	3.46939	1	0.217
PF3D7_0922200	44.82	S-adenosylmethionine synthetase	10	13	4	4	11000000	910000	910000	12.0879	1	0.331
PF3D7_1324900	34.09	L-lactate dehydrogenase	11	14	5	8	45000000	5600000	5600000	8.03571	1	0.405
PF3D7_1420700	112.5	surface protein P113	11	15	5	6	1600000	1100000	1100000	1.45455	1	0.2
PF3D7_1343000	31.02	phosphoethanolamine N-methyltransferase	11	19	3	4	53000000	1600000	1600000	33.125	1	0.462
PF3D7_0511800	69.07	inositol-3-phosphate synthase	12	13	2	2	3100000	220000	220000	14.0909	1	0.219
PF3D7_1444800	40.08	fructose-bisphosphate aldolase	13	17	3	4	10000000	1000000	1000000	10	1	0.379
PF3D7_1252100	262.99	rhoptry neck protein 3	14	14	22	24	2100000	6800000	2100000	1	3.2381	0.145
PF3D7_0626800	55.63	pyruvate kinase	14	39	8	11	28000000	4700000	4700000	5.95745	1	0.366
PF3D7_1015900	48.65	enolase	14	20	6	9	120000000	2500000	2500000	48	1	0.368
PF3D7_1419700	59.66	conserved Plasmodium protein, unknown function	14	103	2	2	2300000000	410000	410000	5609.76	1	0.32
PF3D7_0922500	45.4	phosphoglycerate kinase	15	21	2	2	24000000	560000	560000	42.8571	1	0.423
PF3D7_1311800	125.98	M1-family alanyl aminopeptidase	15	16	2	3	3500000	380000	380000	9.21053	1	0.204
PF3D7_0827900	55.48	protein disulfide isomerase	16	21	9	10	8600000	4200000	4200000	2.04762	1	0.472
PF3D7_1108600	39.35	endoplasmic reticulum-resident calcium binding protein	16	25	8	15	13000000	7200000	7200000	1.80556	1	0.504
PF3D7_1357000	48.93	elongation factor 1-alpha	17	33	9	13	70000000	7500000	7500000	9.33333	1	0.42
PF3D7_1410400	90	rhoptry-associated protein 1	18	31	22	36	14000000	25000000	14000000	1	1.78571	0.324
PF3D7_1149000	688.87	antigen 332, DBL-like protein	18	18	3	3	1800000	400000	400000	4.5	1	0.051
PF3D7_0917900	72.34	heat shock protein 70	19	33	19	35	57000000	48000000	48000000	1.1875	1	0.39
PF3D7_1222300	94.96	endoplasmin, putative	20	47	16	22	17000000	12000000	12000000	1.41667	1	0.335
PF3D7_0708400	86.11	heat shock protein 90	20	31	9	10	29000000	310000000	29000000	1	10.6897	0.35
PF3D7_0818900	73.87	heat shock protein 70	21	59	17	30	30000000	35000000	30000000	1	1.16667	0.424
PF3D7_0929400	162.56	high molecular weight rhoptry protein 2	22	25	17	22	9800000	12000000	9800000	1	1.22449	0.226
PF3D7_0500800	168.19	mature parasite-infected erythrocyte surface antigen	31	64	19	31	28000000	23000000	23000000	1.21739	1	0.234
PF3D7_0930300	195.6	merozoite surface protein 1	37	55	31	49	38000000	32000000	32000000	1.1875	1	0.275
PF3D7_1224300	97.17	polyadenylate-binding protein 1, putative	7	8	1	1	2200000	130000	130000	16.9231	1	0.126
