# Supplementary material for: An essential contractile ring protein controls cell division in Plasmodium falciparum
Source: Nat Commun. 2019 May 16;10:2181. doi: 10.1038/s41467-019-10214-z (PMC6522492; doi:10.1038/s41467-019-10214-z)
Supplement: Supplementary file 5 — Supplementary Data 2 [file 41467_2019_10214_MOESM5_ESM.xlsx]

## Sheet: Sheet1
Oligo Name	Oligo Sequence
oJDD44	TGGGGTGATGATAAAATGAAAG
oJDD56	ACACTTTATGCTTCCGGCTCGTATGTTGTG
oJDD362	TTGGGGAAGGTGCGCCCGTCTCCTGG
oJDD1350	gatactagtGTTGAAGATGAGGATGATTTACAAGTACATGAG
oJDD1409	gcactcgagCGTTCGCACAGCCGCCAGCCGGTCACTC
oJDD1551	tgtgcggccgcAAAGACAAATATCAAACAACTTAATCTTCGG
oJDD1552	tgtctcgagTTTGGTAGCGTATACGAACATATGTTCACTTGTATC
oJDD1586	ATGAAAGAGACGGAGGTCGAAG
oJDD2239	tagGGATCCCCCGGGATGGGAAAACCTATACCGAACCCCCTCCTTGGA
oJDD2441	tcatcgtacgTTCTTTAACTCCCGTCATCATCTTATAAAATTCATC
oJDD2580	ctcgatcgaattcTAaccggtCActgcagTAgctagcGGATTTCTACACATCTTGAGGTTTTACAATAATATC
oJDD2583	gatcgagcaattgcctaggTTTATGGTAGCCTTAAAAACTTCATTATATTTAAAATA
oJDD2679	ctcgatcgcggccgcGTGAAAAGTACGACAAAGAGTACGTTAG
oJDD2679	ctcgatcgcggccgcGTGAAAAGTACGACAAAGAGTACGTTAG
oJDD2680	CCGCCATCACACAGCTCCAGCACTAAATATAATTTTTCATTGTCTTC
oJDD2681	GAAGACAATGAAAAATTATATTTAGTGCTGGAGCTGTGTGATGGCGG
oJDD2682	gatgcagctcgagTTCTTTAACACCGGTCATCATCTTGTAAAACTC
oJDD2683	gtcatggaattcCCGTGTGTAATGTATATATGTACATATGTAC
oJDD2684	gcatgacctgcagCAGGAAAACCCCTTAGTC
oJDD2701	tattGTATTAGAATTATGTGACGG
oJDD2702	aaacCCGTCACATAATTCTAATAC
oJDD2789	AGGCGATTAAGTTGGGTAACGCCAG
oJDD2814	TATTTTAACTTGCTATTTCTAGCTCTAAAACccgtcacataattctaatacAATATTATATACTTAATATGAAATATGTGC
oJDD2815	GCACATATTTCATATTAAGTATATAATATTgtattagaattatgtgacggGTTTTAGAGCTAGAAATAGCAAGTTAAAATA
oJDD2933	CTGCTGCTGAGTACTATCAAGTC
oJDD3034	GTATTCCCATATGACTGAGGTTACACATTGTTACAATGG
oJDD3035	ATACTCGAGCTACAAATCAGGGTCGTTCCACGGCGAG
oJDD3036	cggaattcGGATTTCTACACATCTTGAGGTTTTACAATAATATCTTCTTTTTTTT
oJDD3037	AAAACagGTCTTCtcGAAGACccAATATTATATACTTAATATGAAATATGTGCATATAGGAAAAATTATGCATTTTGG
oJDD3038	ATATTggGTCTTCgaGAAGACctGTTTTAGAGCTAGAAATAGCAAGTTAAAATAAGGCTAGTCC
oJDD3039	ATAAGAATgcggccgcTCTATATTTGTTAAATTAAGACCAAACTTAGTACCTTAATGA
oJDD3040	ATAGTTTAgcggccgcTACTTTCACTAATATAGGTCCTATCATAACTAACATAGGA
oJDD3058	TTATATATAAGAACATATTTATTAAATCTAgaattcGGATTTCTACACATCTTGAGGTTT
oJDD3059	GTAAGGAGAAAATACCGCATCAGGCGCCAGCCTAGGTTTATGGTAGCCTTAAAAACTTCA
oJDD3253	ACCACATGTTAATAATGATCCTCTACCTTCACCGCTAGCGGTATATAAGGATGGGTC
oJDD3254	GACCCATCCTTATATACCGCTAGCGGTGAAGGTAGAGGATCATTATTAACATGTGGT
oJDD3320	tgactgcctaggctgcagCAGGAAAACCCCTTAGTCATAAATATAAC
oJDD3321	cagtcactcgagGGAGGTGGCGGTTCAGCATGCATGGTC
oJDD3322	CGTAAGGGTACTCGGCATAGTCCGGGACGTCATAGGGATAGCCCGCATAGTCAGGAACATCGTAAGGGTACGCCAGAATGCGTTCGCACAGCCGCCAGC
oJDD3480	ctgatccttaagCGGAAAGGGGCCATTGGATATATATTTAG
oJDD3481	CGAATAAAttaattaagtttaaacATGTCTAGATTAGATAAAAGTAAAGTGATTAACAG
oJDD3482	CTAATCTAGACATgtttaaacttaattaaTTTATTCGAAATGTGGGAAGAAAAAAAATATAAT
oJDD3483	gacatgcctagggaattcAATTCTAGATTTAATAAATATGTTC
oJDD3484	ctagtcccatggATGGGAAAACCTATACCGAACCCCCTC
oJDD3485	gactaggggcccTTAGGTACTATCCAGTCCCAGCAAC
oJDD3541	aattccctaggaatcgatacgtacgctgcagc
oJDD3542	aattgctgcagcgtacgtatcgattcctaggg
oJDD3922	gatcggcggccgcaCATGGGAGAGGGGGGTTATGTTTTTT
oJDD3923	GATCAGAaggcctgatatcccgcggGATAAGTATCAACCTATACAATTGG
oJDD3923	GATCAGAaggcctgatatcccgcggGATAAGTATCAACCTATACAATTGG
oJDD3924	CTTATCccgcgggatatcaggcctTCTGATCTAGGTTTAATATATGCAAGG
oJDD3924	CTTATCccgcgggatatcaggcctTCTGATCTAGGTTTAATATATGCAAGG
oJDD3925	GAtATtGTcTGtgagctTTTTTTACTTTCGGAATAATTTTTTTCATGAAAG
oJDD3926	actgctcgagccatggcTTactggacTTcTTcTTcGGaAGgCAtgaCATtCTaGTcTTtTTtCTaGAtATtGTcTGtgagctTTTTTTACTTTC
oJDD3927	GCTCTAAAACtgagatggtttgactcgattcAATATTATATACTTAATATGAAATATGTGC
oJDD3928	TATAATATTgaatcgagtcaaaccatctcaGTTTTAGAGCTAGAAATAGCAAGTTAAAATAAG
oJDD3941	catgcccatgggtTTGTTGTATGGAAAC
oJDD3942	gcatgctcgagTTTACTGCTCTTCTTC
oJDD4070	GTAATCCATTGTTATATGGAAACAG
oJDD4320	catagcggccgcATGAAGATCTTATTACTTTG
oJDD4321	gatcctcgagTTTTAAAGAGCTAGATGGG
oJDD4322	gtatctcgagATGGAAGGAATAAGATACCTATCATGC
oJDD4323	gtcaggtaccTTTCAAAATATTCATAATAACAGATTCTTC
oJDD4603	AGGGGTATGTCACTAAATTCGTATTTTAC
Gene Block Name	Gene Block Sequence
caPfCDPK5	GTGCTGGAGCTGTGTGATGGCGGTGAGCTGTTCGATAAGATCGTTAAATACGGTAGCTTCAGTGAATATGAAGCCTATAAAATTATGAAACAAATCTTCAGCGCCCTGTACTACTGTCACAGCAAGAACATTATGCACCGCGACCTGAAGCCTGAGAACATTCTGTACGTGGACAACACCGAGGACAGCCCGATCCAGATCATCGACTGGGGTTTCGCCAGCAAGTGCATGAACAACCATAACCTGAAAAGCGTGGTGGGTACCCCGTACTATATCGCCCCGGAGATTCTGCGCGGTAAGTACGACAAGCGTTGCGATATCTGGAGCAGCGGCGTGATCATGTACATCCTGCTGTGCGGCTACCCTCCTTTCAACGGCAAAAACAACGACGAGATCCTG…
caPfCINCH	catgcccatgggtTTGTTGTATGGAAACTCTATGAAAAAAAGCAAAACCAAATACGAAGGTAAGTTCGTAAAGTATGAAGACACAATTAACCAGGATAAGGATACCGACGACATTTCGTTTAAAGAATTTGAGCAAAGCAATGAGAAAAAGTCTAGTAAGATCAATACCTATAATAATAATAGCTACCGCCGCAAAAGCACCAATGAAATGTATGTGAACGCCGATGATAGTTATTTCTATCAAACTAAAACGAAATTGCCTAGCAAATCCAATTACATTAACAATAATAACAATAACAATAACAATAATAATAACAATAACTACAATAATAATAATAATATCAACCGCAGCATGTCCTCTTCTAAAAAACAGTACCACAAGTTTAAATCAGATTTGGG…
3HA-MCS	GGCCGCTAGCCATGGGGATCCTACCCTTACGATGTTCCTGACTATGCGGGCTATCCCTATGACGTCCCGGACTATGCCGAGTACCCTTACGATGTTCCTGACTATGCGTAGGGGCCCTAACCCGGGATAGTCGACAAGCTTGGTAC
coPfMORN1	ATGACTGAGGTTACACATTGTTACAATGGCAATATCAAAGATGGGTTGTTTCATGGCTTTGGCATCTTAATCTACTCACAGCACGAAAAGTACGAAGGAGACTTTGTTTATGGCAAGCGCGAAGGTCGTGGGAAGTTCACTTATGCCGACGGCGCTACGTACGAAGGAGAATGGGTTGATGACAAGATCCACGGCAAGGGCATTGCGAATTTCGTCTCTGGGAATATCTATGAGGGTGAATGGGAAAATGGTAAGATTAATGGCTTTGGAATGCTGTGTTATAATAATGGGGACAAGTACGAGGGCGAGTGGCTGGACGGCAAGATGCACGGTCGTGGAACGTACACGTATGAAGATGGCGATGTATATATCGGTGAATGGAAAAACGATAAGCGCCAC…
