# Supplementary material for: An essential contractile ring protein controls cell division in Plasmodium falciparum
Source: Nat Commun. 2019 May 16;10:2181. doi: 10.1038/s41467-019-10214-z (PMC6522492; doi:10.1038/s41467-019-10214-z)
Supplement: Supplementary file 11 — Source Data [file 41467_2019_10214_MOESM11_ESM.xlsx]

## Sheet: Figure 2b
					Red boxes depict section shown in main figure
					Arrows depict where the membrane was cut for incubation with 2 separate primary antibodies
					Mouse anti-V5 used to probe top half (above arrows)
					Mouse anti-LDH used to probe bottom half (below arrows) for loading controls

## Sheet: Figure 2c
Cycle	Parental [+]ATc			Parental [-] ATc			PfCINCHsmV5-Tet [+] ATc			PfCINCHsmV5-Tet [-] ATc
0	0.054	0.051	0.046	0.58	0.6	0.56	0.58	0.65	0.57	0.6	0.58	0.57
1	0.95	0.83	0.84	0.91	0.9	0.88	0.85	0.97	0.91	0.36	0.28	0.31
2	2.75	3.07	2.9	3.12	3.32	3.35	2.28	3.21	3.1	0.26	0.25	0.22
3	7.29	8.54	8.15	9.42	10.5	10.4	5.91	9.93	8.72	0.56	0.37	0.51

## Sheet: Figure 2d
Hours Post Invasion	[+] ATc Rings			[+] ATc Trophozoites			[+] ATc Schizonts			[-] ATc Rings			[-] ATc Trophozoites			[-] ATc Schizonts
0	95	96	96	1	0	1	4	4	3	100	95	96	0	0	0	0	5	4
12	93	95	89	7	5	11	0	0	0	91	90	91	9	10	9	0	0	0
24	24	23	22	76	77	78	0	0	0	18	21	10	82	79	90	0	0	0
36	2	2	3	54	64	59	44	34	38	4	2	0	62	67	60	34	31	40
40	3	6	2	40	38	43	57	56	45	2	0	3	50	46	40	48	54	57
44	10	1	0	23	27	25	67	72	75	4	0	0	32	25	19	64	75	78
48	9	4	5	18	17	17	73	79	78	1	2	3	11	13	17	88	85	80
52	45	48	43	5	4	9	52	48	48	9	5	5	14	14	14	77	81	81
56	85	83	85	1	2	0	14	15	15	14	26	35	6	8	13	80	66	52

## Sheet: Figure 6c
					Red box depicts section shown in main figure
					rabbit anti-BCP1 antisera used to probe blot

## Sheet: Figure S1c
Cycle	3D7 -aTc			3D7-RR61.2 -aTc
0	0.081	0.12	0.16	0.1	0.13	0.15
1	0.55	0.48	0.52	0.51	0.47	0.41
2	2.6	2.88	3.38	2.96	2.88	2.73
3	10.1	10.8	10.4	9.67	9.58	10.3

## Sheet: Figure S2
Cycle	0.5 µM ATc			0.25 µM ATc			0.125 µM ATc			0.0625 µM ATc			0.03125 µM ATc			0.0156 µM ATc			0.0078 µM ATc			0 µM ATc
0	0.34	0.112	0	0.4625	0.112	0.584	0.4625	0.2265	0.58	0	0.2265	0.2265	0.34	0.112	0.584	0.34	0.112	0.2265	0.34	0.112	0.112	0.584	0.584	0.34
1	2.11	3.22	1.23	2.6	2.27	1.51	2.775	1.8	2.775	2.43	2.775	2.775	2.43	2.775	3.31	2.6	1.95	1.95	1.37	1.23	0.226	0.226	0.584	0.34
2	5.71	7.09	8.72	9.08	6.51	6.51	6.24	6.24	9.08	11.1	7.7	7.7	7.7	11.1	6.24	6.24	4.53	7.09	3.31	2.775	1.658	0	0	0.112

## Sheet: Figure S3b
Cycle	3D7 [+] ATc			3D7 [-] ATc			PfCINCHsmV5-Tet [+] ATc			PfCINCHsmV5-Tet [-] ATc
0	0.61	0.65	0.62	0.63	0.58	0.69	0.64	0.64	0.66	0.67	0.66	0.67
1	0.89	0.7	1.73	0.77	0.58	0.835	0.899	1.658	2.04	0.112	0.112	0.169
2	19.6	12.2	14.1	11	11.4	11.6	15.8	17.3	21.4	0.3	0.34	0.37
3	21.2	20.3	24.8	20.8	19.8	22.2	23.5	24	18.8	0.16	0.15	0.17

## Sheet: Figure S4b
Hours Post Invasion	Parental [+] ATc			Parental [-] ATc			PfCINCHsmV5-Tet [+] ATc			PfCINCHsmV5-Tet [-] ATc
40	50.4	52	50.8	63.6	65.7	66.6	64.7	67.4	69.7	67.9	73.2	76.5
44	124	124	128	120	117	123	118	112	116	121	123	131
48	208	206	219	200	205	203	192	191	205	195	196	207
52	235	237	254	248	237	244	236	238	241	235	230	233
56	257	247	246	249	244	247	235	231	229	228	231	223

## Sheet: Figure S4c
	Parental [+] ATc			Parental [-] ATc			PfCINCHsmV5-Tet [+] ATc			PfCINCHsmV5-Tet [-] ATc
Rings	8.7	9.55	10.1	8.65	8.3	9.16	8.76	9.11	9.45	1.85	1.97	2.03
Schizonts	1.1	1.27	1.18	1.24	1.3	1.16	1.55	1.48	1.26	1.37	1.35	1.28
